# Supplementary material for: Opposite Interactive Effects of Heat Wave and Cold Spell with Fine Particulate Matter on Pneumonia Mortality
Source: Toxics. 2025 Aug 21;13(8):702. doi: 10.3390/toxics13080702 (PMC12390074; doi:10.3390/toxics13080702)
Supplement: Supplementary file 1 [file toxics-13-00702-s001.zip]

Archive with 1 entries (1 files):
- toxics-3764486-supplementary.pdf
